# Supplementary material for: Intestinal FGF15 regulates bile acid and cholesterol metabolism but not glucose and energy balance
Source: JCI Insight. 2024 Apr 8;9(7):e174164. doi: 10.1172/jci.insight.174164 (PMC11128213; doi:10.1172/jci.insight.174164)
Supplement: Supporting data values [file jciinsight-9-174164-s200.xlsx]

## Sheet: 1A
Lean	Obesity	Obesity/T2D	Obesity/MAFLD
151.916	137.384	81.09	65.45
324.379	44.697	67.197	136.361
232.117	199.517	341.979	43.461
344.663	157.541	56.842	190.014
554.628	360.602	135.339	122.469
124.514	202.67	210.384
698.197	248.609	92.511
326.808	15.718	84.797
77.041	214.176	173.053
415.751	495.819	383.869
390.447
330.53
278.316
357.813
218.025
623.054
632.523
408.904
382.422
204.811

## Sheet: 1B
Lean	Obesity	Obesity/T2D	Obesity/MAFLD
24.4	35.5	44.6	39.8
20.9	41.9	27.7	43.1
22.9	42.8	39.6	37.9
26	42.4	33.5	40.2
22.5	40.5	30.6	40.6
25.2	40.3	36.2
24.2	41.2	37.5
22.1	42	34.4
24.2	35.3	43.9
21.2	47.5	42.4
26
22.9
21.4
25
20.1
22.5
19.2
19.6
22.2
23

## Sheet: 1C
Lean	Obesity	Obesity/T2D	Obesity/MAFLD
86.1	95.5	229.5	89.8
108.3	97.4	130.5	83
94.6	85	428.9	105.5
96.8	92.5	187.6	78.6
97.4	95	85.2	82.5
86.4	90.4	130.6
96.7	94.1	174.7
95.1	104.4	213
95.3	97.3	149.7
87.2	97.3	111.4
93.8
83.7
85.6
90.1
81.7
80.4
77.3
74.8
99.5
81.4

## Sheet: 1E
FGF19 (pg/ml)	Blood Glucose	BMI
151.916	86.1	24.4
324.379	108.3	20.9
232.117	94.6	22.9
344.663	96.8	26
554.628	97.4	22.5
124.514	86.4	25.2
698.197	96.7	24.2
326.808	95.1	22.1
77.041	95.3	24.2
415.751	87.2	21.2
390.447	93.8	26
330.53	83.7	22.9
278.316	85.6	21.4
357.813	90.1	25
218.025	81.7	20.1
623.054	80.4	22.5
632.523	77.3	19.2
408.904	74.8	19.6
382.422	99.5	22.2
204.811	81.4	23
137.384	95.5	35.5
44.697	97.4	41.9
199.517	85	42.8
157.541	92.5	42.4
360.602	95	40.5
202.67	90.4	40.3
248.609	94.1	41.2
15.718	104.4	42
214.176	97.3	35.3
495.819	97.3	47.5
81.09	229.5	44.6
67.197	130.5	27.7
341.979	428.9	39.6
56.842	187.6	33.5
135.339	85.2	30.6
210.384	130.6	36.2
92.511	174.7	37.5
84.797	213	34.4
173.053	149.7	43.9
383.869	111.4	42.4
65.45	89.8	39.8
136.361	83	43.1
43.461	105.5	37.9
190.014	78.6	40.2
122.469	82.5	40.6

## Sheet: 1G
Chow	HFD
15.71	28.24
15.83	33.55
16.23	41.46
20.31
20.54
25.1

## Sheet: 1H
	All RNAseq analysis code and count data can be found at https://github.com/alanrupp/fgf15. The data has been deposited in the Sequence Read Archive (SRA) where it has been assigned BioProject ID PRJNA993243.

## Sheet: 2B
	Time (weeks)	Control						FGF15INT-KO
	0	25.4	26.7	25.4	28.2	29.2	27.5	27.2	27.8	26.9	26.4	25.6	25.7	28.4	26.5
	1	27.33	27.81	26.85	30.55	30.91	28	25.89	28.26	28.64	27.62	23.85	27.12	30.72	28.92
	2	24.84	25.34	25.54	28.8	29.19	26.3	25.53	25.96	26.36	26.22	23.96	24.47	29	26.21
	3	26.69	27.48	26.84	30.19	29.81	28.69	28.06	28.37	28.2	27.92	26.64	27.66	30.57	27.44
	4	26.6	27.05	26.99	29.43	29.87	27.6	28.28	27.61	28.3	28.13	28.45	27.54	30	27.78
	5	27.62	27.9	26.9	30.2	30.46	28	28.68	28	28.3	27.5	28	27.9	30.44	28.06
	6	26	27.4	27.06	29.35	29.69	27.68	27.2	27.2	28.2	27.8	26.63	28.31	30.25	27.92
	7	25.75	27.06	26.85	29.59	29.15	26.9	27.12	27.84	27.79	27.6	27.04	27.27	29.65	27.12
	8	25.9	27.26	26.49	30	29.28	27.25	26.84	28.25	27.46	27.41	27.78	29.38	27.76	27.32
	9	27.02	27.96	27.31	29.83	30.57	27.71	27.83	28.24	28.58	28.66	27.57	27.95	29.5	27.85
	10	25.75	26.97	26.69	29.35	30	27.29	27.15	27.87	27.98	27.21	28.16	27.14	28.94	27.55
	11	26.65	28.05	28.2	30.62	29.75	28.9	28.06	29.33	28.95	28	28.51	28.43	30.42	28.83
	12	26.51	27.61	27.83	30.51	29.88	28.38	27.39	28.7	29.1	27.73	28.65	28.17	30.31	28.95
	13	26.9	27.95	27.73	30.58	29.81	28.29	27.7	29.14	28.87	28.35	28.54	28.89	29.82	29.16
	14	26.6	27.65	27.61	29.48	30.22	28.39	27.15	28.41	28.14	27.61	27.88	27.62	29.68	27.95
	15	26.84	27.41	28.13	29.7	30.61	29.18	27.53	28.25	28.83	27.37	27.95	28.25	30.67	28.56
	19	27.34	28.43	28.76	30.41	30.52	30.45	28.49	30.17	29.54	28.41	28.98	29.2	32.01	29.04
	22	27.57	29	28.97	31.31	31.27	30.08	28.79	30.5	29.7	29.02	29.49	29.02	32.1	30.04
	24	27.26	28.78	29.16	31.1	30.9	30.81	28.51	30.54	30.11	29.42	29.38	29.26	32.49	30.13

## Sheet: 2C
	Time (weeks)	Control						FGF15INT-KO
	0	1.25	1.59	1.69	1.75	2.06	1.49	1.27	2.22	1.61	1.75	1.86	1.69	2.51	1.73
	2	1.3	1.43	1.75	2.05	2.46	1.6	1.38	1.61	1.8	1.79	1.86	1.34	2.02	2.15
	4	1.65	1.55	1.5	1.84	2.17	1.09	1.76	1.6	1.81	1.68	1.97	1.38	1.71	1.84
	8	1.58	1.63	1.83	1.99	2.32	1.44	1.33	1.98	1.82	1.96	2.14	1.97	2.31	2.24
	14	1.94	1.61	2.34	2.18	2.79	1.78	1.86	2.65	2.97	2.3	2.28	2.47	2.63	2.57
	24	1.93	2.09	2.59	2.07	2.81	2.52	2.3	2.86	2.49	2.61	2.52	2	4.14	2.95

## Sheet: 2D
	Time (weeks)	Control						FGF15INT-KO
	0	21.27	22.1	21.22	23.59	24.42	23.09	23.11	22.71	22.67	21.83	20.89	21.49	23.34	22.3
	2	21.81	22.17	22	25.42	25.84	23.34	22.38	22.6	23.11	22.29	20.56	21.36	24.71	23.32
	4	21.62	22.33	22.21	24.4	24.76	23.06	22.81	22.74	22.98	22.74	22.47	22.86	25.13	22.89
	8	20.74	22.1	21.05	24.6	23.93	22.19	22.16	23.1	22.34	21.97	21.86	22.33	23.6	22.23
	14	21.19	22.15	21.77	24.17	24.05	23.31	22.2	22.52	22.43	22.1	22.37	22.08	23.47	22.47
	24	20.44	21.59	20.68	23.37	22.82	22.91	21.12	22.65	22.37	21.25	21.15	21.51	22.11	21.46

## Sheet: 2E
		Control CHOW	FGF15INT-KO CHOW
		17.97	30.38
		19.47	19.05
		26.83	13.5
		19.26	22.08
		15.5	13.58
		26.59	9.46
			27.42
			19.22

[truncated: 142 more sheets: 2F, 2G, 2H, 2I, 2J, 2K, 2L, 2M, 2N, 2O, 2P, 2Q, 2R, 2S, 2T, 2U, 2V, 2W, 2X, 2Y …]
